# Supplementary material for: DNA Copy Number Changes in Human Malignant Fibrous Histiocytomas by Array Comparative Genomic Hybridisation
Source: PLoS One. 2010 Nov 9;5(11):e15378. doi: 10.1371/journal.pone.0015378 (PMC2976768; doi:10.1371/journal.pone.0015378)
Supplement: Table S2 — Identification of genomic clones significantly different in copy number between MFHs and leiomyosarcomas using SAM. Genomic areas significantly different are indicated in black frames. (XLS) [file pone.0015378.s004.xls]

## Sheet: Sheet1
Input parameters
Data type?								Two class unpaired
Arrays centered?								FALSE
Delta								0.77964
Minimum fold change								0
Test statistic								standard
Are data are log scale?								TRUE
Number of permutations								100
Input percentile for exchangeability factor s0								Automatic choice
Number of neighbors for KNN								10
Seed for Random number generator								1234567
Computed values
Estimate of pi0 (proportion of null genes)								0.601781
Exchangibility factor s0								0.0385005
s0 percentile								5.02545
False Discovery Rate (%)								0.771514
List of Significant Genes for Delta = 0,78
Positive genes (149)
	Row	Gene ID	Score(d)	Numerator(r)	Denominator(s+s0)	Fold Change	q-value(%)	Cytoband start	Cytoband end	Size (Mb)	Percentage of significant genomic clones in region
	3	RP1-37J18	1.87481	0.226937	0.121045	1.1757	0.42379	1p36.32	1p35.2	27.8	0.71
	4	RP11-49J3	2.00136	0.235366	0.117603	1.18478	0
	5	RP3-438L4	2.03579	0.248315	0.121975	1.19524	0
	6	RP11-338N10	2.58423	0.293817	0.113696	1.23098	0
	8	RP3-510D11	1.99459	0.226573	0.113594	1.17882	0
	9	RP4-575L21	2.67649	0.277164	0.103555	1.21749	0
	10	RP4-635E18	2.47285	0.245114	0.0991219	1.19328	0
	12	RP11-196P5	2.92907	0.303795	0.103717	1.24174	0
	13	RP4-636F13	2.66657	0.313224	0.117463	1.25099	0
	14	RP11-285P3	2.25025	0.252139	0.112049	1.19407	0
	15	RP4-560M15	2.19863	0.240518	0.109394	1.19498	0
	17	RP11-45I3	1.95024	0.19377	0.0993571	1.15666	0
	18	RP1-37C10	1.84097	0.202929	0.110229	1.15932	0.42379
	20	RP4-540O3	1.91402	0.214441	0.112037	1.16774	0.42379
	22	RP11-132G19	2.26291	0.228614	0.101027	1.18142	0
	23	RP1-184J9	1.93663	0.196971	0.101708	1.15524	0.42379
	24	RP11-509F14	2.13837	0.223112	0.104337	1.17558	0
	25	RP11-304H10	2.0407	0.205281	0.100593	1.16434	0
	26	RP3-398I9	1.91531	0.206395	0.107761	1.16039	0.42379
	28	RP1-144C9	2.02964	0.19353	0.0953519	1.15174	0
	30	RP4-669K10	1.81296	0.174666	0.0963428	1.13668	0.42379
	33	RP11-84A19	1.88362	0.204748	0.108699	1.16981	0.42379
	82	RP11-143H12	2.14738	0.211106	0.0983088	1.14744	0
	88	RP4-722L13	2.02553	0.183459	0.0905736	1.13365	0
	101	RP11-128G13	2.64601	0.262233	0.099105	1.19001	0	1p21.3	1p21.1	7.7	1
	102	RP11-17C2	2.38698	0.234522	0.0982508	1.16639	0
	103	RP11-260K3	2.13591	0.191505	0.0896597	1.13923	0
	104	RP11-413P11	2.74561	0.287387	0.104671	1.20362	0
	105	RP4-549L20	1.95624	0.203477	0.104015	1.14422	0
	106	RP11-421L21	2.09676	0.231459	0.110389	1.17739	0
	107	RP11-202K23	1.85894	0.191767	0.103159	1.13258	0.42379
	108	RP11-118G19	2.21163	0.217155	0.0981879	1.15541	0
	496	RP11-559D11	1.91175	0.175651	0.0918795	1.1248	0.42379
	505	RP11-299C5	1.97201	0.167261	0.0848172	1.12127	0
	507	RP11-24I5	1.949	0.167694	0.0860413	1.12264	0
	520	RP11-508L23	1.90627	0.154238	0.0809112	1.1106	0.42379
	575	RP11-339P1	2.0764	0.197812	0.0952667	1.15471	0	2q14.1	2q22.2	26.5	0.25
	576	RP11-59P4	1.78146	0.167946	0.0942743	1.13517	0.771514
	587	RP11-510C1	2.0619	0.218588	0.106013	1.18513	0
	588	RP11-209H16	2.08523	0.196805	0.0943805	1.15967	0
	589	RP11-24O13	2.05695	0.196958	0.0957523	1.16255	0
	598	RP11-215D12	1.83625	0.177403	0.0966115	1.13608	0.42379
	795	RP11-447J13	2.15451	0.187282	0.0869255	1.15736	0
	961	RP11-12J3	2.00232	0.197624	0.0986978	1.17604	0
	988	RP11-258N2	1.93516	0.158406	0.0818568	1.11972	0.42379
	997	RP11-502A23	1.98049	0.179415	0.090591	1.14349	0
	999	RP11-11N6	1.79038	0.170459	0.0952085	1.13483	0.771514
	1026	RP11-381N20	1.80508	0.155801	0.0863124	1.11512	0.42379
	1031	RP11-209D20	2.09716	0.19256	0.0918194	1.14222	0
	1043	RP11-141I1	1.94916	0.151443	0.0776965	1.11546	0
	1065	RP11-275K4	1.78518	0.140901	0.0789281	1.10437	0.771514	4q33	4q34.3	11.9	0.5
	1070	RP11-148L24	1.96756	0.18715	0.0951182	1.13857	0
	1073	RP11-84H6	2.50063	0.23822	0.0952642	1.18662	0
	1074	RP11-495H13	1.92109	0.199634	0.103917	1.14884	0.42379
	1075	RP11-226A18	1.97117	0.214029	0.10858	1.16319	0
	1076	RP11-62B7	1.98612	0.170209	0.0856994	1.12553	0
	1273	RP11-174B19	2.03011	0.224137	0.110406	1.17461	0	6p25.1	6p21.32	27.2	0.78
	1276	RP11-163I22	2.34273	0.250507	0.10693	1.19611	0
	1277	RP11-320C15	2.4132	0.280375	0.116184	1.22249	0
	1278	RP3-336K20	2.20974	0.230108	0.104134	1.1864	0
	1279	RP11-196B15	2.63686	0.264618	0.100353	1.21327	0
	1280	RP11-385L2	2.45062	0.286947	0.117092	1.25625	0
	1281	RP1-90O12	1.88016	0.206622	0.109896	1.16408	0.42379
	1282	RP11-360O19	2.23198	0.234377	0.105009	1.18482	0
	1283	RP3-510L9	2.23308	0.262941	0.117748	1.19918	0
	1284	RP1-257A7	2.37553	0.256973	0.108175	1.20294	0
	1285	RP3-365E2	2.27086	0.237307	0.104501	1.18312	0
	1286	RP1-232K4	1.93038	0.214368	0.11105	1.16596	0.42379
	1287	RP1-13D10	1.92842	0.181442	0.0940882	1.13889	0.42379
	1288	RP11-68J15	2.5196	0.245692	0.0975124	1.18558	0
	1289	RP11-408C8	2.09474	0.219316	0.104698	1.16517	0
	1291	RP3-444C7	2.26169	0.215547	0.0953036	1.16923	0
	1292	RP11-204E9	2.19759	0.224614	0.102209	1.17302	0
	1293	RP11-33I5	1.82487	0.198157	0.108587	1.14805	0.42379
	1294	RP11-289M23	2.32173	0.237203	0.102166	1.18185	0
	1295	RP11-176J5	2.37099	0.240416	0.101399	1.17954	0
	1297	RP1-34B20	2.0428	0.222982	0.109155	1.16998	0
	1298	RP1-86C11	2.28859	0.246661	0.107779	1.19008	0
	1299	RP1-153G14	1.94938	0.199604	0.102394	1.15477	0
	1302	RP11-150A6	2.43693	0.209537	0.0859837	1.16372	0
	1304	RP5-1077I5	1.77836	0.176037	0.0989884	1.13875	0.771514
	1325	RP3-341E18	2.02637	0.206225	0.10177	1.14016	0
	1328	RP11-472M19	1.82238	0.16779	0.0920724	1.13054	0.42379
	1330	RP11-199A24	2.07567	0.180108	0.086771	1.13111	0
	1378	RP5-1112D6	1.97184	0.189526	0.0961166	1.14813	0
	1391	RP1-87H18	2.05118	0.192744	0.0939677	1.14236	0
	1434	RP3-473J16	2.32474	0.237115	0.101997	1.18368	0
	1444	RP11-449P15	1.78023	0.12703	0.0713559	1.09227	0.771514	7p22.3	7p13	42.7	0.7
	1447	RP11-348A21	2.29473	0.228184	0.0994384	1.16371	0
	1448	RP11-172O13	2.08867	0.207248	0.0992246	1.1491	0
	1449	RP1-42M2	2.48799	0.223007	0.0896336	1.16275	0
	1450	RP4-810E6	2.34192	0.215906	0.0921917	1.16063	0
	1451	RP4-733B9	2.15155	0.200783	0.0933205	1.14357	0
	1452	RP11-505D17	2.46665	0.242004	0.09811	1.17308	0
	1456	RP5-1100A7	2.43095	0.225127	0.0926085	1.15633	0
	1457	RP11-195L14	2.46183	0.223602	0.0908274	1.15648	0
	1458	RP4-685A2	2.85979	0.261054	0.0912844	1.18778	0
	1459	RP11-512E16	2.87214	0.260088	0.0905556	1.18805	0
	1460	RP11-547G15	2.18948	0.221796	0.101301	1.1458	0
	1461	RP11-196O16	2.41553	0.255982	0.105974	1.21664	0
	1463	RP11-71F18	2.2263	0.180532	0.0810907	1.13156	0
	1464	RP11-486P11	2.45024	0.228359	0.0931985	1.16027	0
	1466	RP11-211J15	1.90269	0.169993	0.0893437	1.11933	0.42379
	1467	RP11-445O1	3.06801	0.26514	0.086421	1.19707	0
	1468	RP11-451F11	2.22006	0.166536	0.075014	1.11974	0
	1470	RP5-1066K24	2.11531	0.202937	0.0959374	1.1416	0
	1471	RP11-232C20	2.61512	0.240302	0.0918893	1.1682	0
	1472	RP4-596O9	2.07922	0.20073	0.0965412	1.13625	0
	1473	RP11-550A18	1.88546	0.167368	0.0887676	1.11434	0.42379
	1474	RP11-111I9	2.73249	0.248862	0.0910753	1.17906	0
	1476	RP11-175P8	2.12119	0.19336	0.0911564	1.1336	0
	1478	RP11-179B11	2.34411	0.205508	0.0876699	1.14434	0
	1479	RP11-155G7	1.78136	0.172042	0.0965794	1.11406	0.771514
	1480	RP11-302L6	1.87221	0.173858	0.0928626	1.11602	0.42379
	1481	RP11-121A8	1.96512	0.185151	0.0942188	1.12947	0
	1482	RP11-64I2	1.92382	0.175832	0.0913976	1.11918	0.42379
	1486	RP11-36H20	1.94646	0.194958	0.10016	1.13599	0.42379
	1499	RP11-324M21	1.84452	0.186297	0.101	1.13511	0.42379
	1504	RP11-10F11	1.9947	0.160272	0.0803491	1.1201	0
	1530	RP4-560O14	1.77458	0.139692	0.0787183	1.10223	0.771514
	1537	RP4-650P9	1.821	0.150974	0.082907	1.1188	0.42379
	1546	RP11-101N13	1.85732	0.192101	0.103429	1.16931	0.42379
	1665	RP1-144M5	2.00052	0.195374	0.0976617	1.15537	0
	1807	RP11-264J11	1.88896	0.175444	0.0928787	1.12407	0.42379
	1858	RP11-438P9	1.806	0.15101	0.0836154	1.10956	0.42379
	1905	RP1-249K20	1.77918	0.164542	0.092482	1.10966	0.771514
	1907	RP11-566K1	2.30896	0.276747	0.119858	1.19234	0
	1958	RP11-778O10	1.77065	0.159732	0.0902112	1.10564	0.771514
	1959	RP11-428N21	1.82123	0.176045	0.0966625	1.11213	0.42379
	1961	RP11-314J18	2.00446	0.183252	0.0914223	1.12164	0
	1964	RP11-326F3	1.98296	0.186997	0.094302	1.12197	0
	1989	RP11-430L14	1.77857	0.163543	0.0919517	1.11682	0.771514
	2001	RP11-724N1	1.80126	0.166973	0.0926977	1.11368	0.42379
	2004	RP11-596L14	1.87743	0.179407	0.0955597	1.12237	0.42379
	2165	RP11-93E4	1.94471	0.169615	0.0872187	1.12144	0.42379
	2233	RP11-525K7	1.97945	0.188212	0.0950831	1.12902	0
	2243	RP11-112N23	1.99345	0.154702	0.0776055	1.11111	0
	2709	RP11-147K16	1.8391	0.188234	0.102351	1.12739	0.42379
	2710	RP11-459C13	1.81984	0.185557	0.101963	1.12551	0.42379
	2715	RP11-5O9	2.14504	0.190743	0.0889229	1.13072	0
	2746	CTC-499I20	1.81845	0.141554	0.0778429	1.10368	0.42379
	2819	RP11-238F2	2.208	0.162731	0.0737007	1.11907	0
	2833	RP11-455O6	2.31196	0.242177	0.10475	1.18313	0
	2856	RP11-296E23	2.25138	0.217657	0.0966772	1.16789	0
	2874	RP11-25C13	2.07851	0.20619	0.0992012	1.14437	0
	2927	RP11-30F17	1.94184	0.132717	0.0683461	1.09857	0.42379
	2955	RP11-413M10	1.87896	0.202918	0.107995	1.17525	0.42379
	2959	RP11-9B17	2.11341	0.200644	0.0949387	1.15507	0
	3047	RP4-724E16	1.82177	0.174113	0.0955735	1.13071	0.42379
Negative genes (7)
	Row	Gene ID	Score(d)	Numerator(r)	Denominator(s+s0)	Fold Change	q-value(%)	Cytoband start	Cytoband end	Size (Mb)	Percentage of significant genomic clones in region
	413	RP11-739N20	-2.48161	-0.242644	0.0977768	0.844176	0	1q32.1	1q42.13	23.4	0.26
	418	RP11-564A8	-2.49974	-0.232605	0.0930515	0.852628	0
	421	RP5-879K22	-2.87376	-0.263267	0.0916107	0.834562	0
	424	RP11-434B7	-2.37399	-0.202142	0.0851487	0.871	0.771514
	426	RP11-438G15	-2.80157	-0.261154	0.0932172	0.839953	0
	434	RP11-239E10	-2.60876	-0.233362	0.0894532	0.850366	0
	439	RP11-276J4	-2.54709	-0.202307	0.0794266	0.868756	0
		Estimated Miss rates for Delta=0,779639610880654
		Quantiles	Cutpoints	Miss Rate(%)
		0 -> 0.05	-2.34 -> -1.24	76.92
		0.05 -> 0.1	-1.24 -> -0.893	41.7
		0.1 -> 0.15	-0.893 -> -0.634	8.75
		0.15 -> 0.2	-0.634 -> -0.459	4.63
		0.2 -> 0.25	-0.459 -> -0.261	0
		0.25 -> 0.75	-0.261 -> 0.854	24.04
		0.75 -> 0.8	0.854 -> 0.973	67.74
		0.8 -> 0.85	0.973 -> 1.074	79.71
		0.85 -> 0.9	1.074 -> 1.225	78.03
		0.9 -> 0.95	1.225 -> 1.443	82.64
		0.95 -> 1	1.443 -> 1.763	90.5
